# Supplementary material for: Facial neuromuscular junctions and brainstem nuclei are the target of tetanus neurotoxin in cephalic tetanus
Source: JCI Insight. 2023 Jun 8;8(11):e166978. doi: 10.1172/jci.insight.166978 (PMC10393225; doi:10.1172/jci.insight.166978)
Supplement: Supporting data values [file jciinsight-8-166978-s031.xlsx]

## Sheet: fig 1C
	fig 1C
	Naive			Day-1			Day-3			Day-5
	right	left		ipsi	contra		ipsi	contra		ipsi	contra
(mV)	10.44	11.32		3.0855	10.5376		1.3275	12.0158		9.6455	14.5237
	12.73	9.38		2.96342	11.8451		6.84742	10.8525		9.66258	15.5114
	10.9	12.42		3.72342	9.78075		4.25308	13.7287		6.22033	12.4304
	11.45	10.62		1.87942	11.0232		2.12183	11.4489		8.32183	11.8707
mean	11.38	10.935		2.91294	10.7966		3.63746	12.0115		8.46256	13.584
St. dev.	0.990185	1.27419		0.765369	0.865966		2.47089	1.23942		1.6214	1.71893

## Sheet: fig 2E
	fig 2E
	Day-1		Day-3		Day-5
(%)	93		77		41
	90		75		68
	80		58		59
	89		72		43
mean	88		70.5		52.75
St. dev.	5.59762		8.58293		12.9711

## Sheet: fig 3F
	fig 3F
(mV)	Day-1			Day-7
	ipsi	contra		ipsi	contra
	7.922	8.52		8.194	7.874
	8.594	5.798		9.484	10.59
	10.36	10.738		9.324	7.44667
	9.688	10.644		12.078	8.69667
	6.4	8.784		9.8525	9.75333
mean	8.5928	8.8968		9.7865	8.87213
St.dev.	1.54764	2.01246		1.42274	1.30255

## Sheet: fig 4E
	fig 4E
	Pearson
n1	0.58
n2	0.61
n3	0.5
n4	0.648
n5	0.61
mean	0.5896
St. dev.	0.055595

## Sheet: fig 5D
	fig 5D
(%)	n1		n2		n3		n4		mean	St. dev.
t0	100		100		100		100		100	0
24 h	79.667		93.4895		98.3898		85.4524		89.2497	8.32195
72 h	15.8683		32.214		47.2584		36.2531		32.8985	13.0123

## Sheet: fig S1
	fig S1
	TeNT			BoNT/B
	Day-1			Day-1
	ipsi	contra		ipsi	contra
	3.0855	10.5376		2.9782	9.38
	2.96342	11.8451		1.953	11.09
	3.72342	9.78075		2.3783	10.67
	1.87942	11.0232
mean	3.25744	10.7211		2.4365	10.38
St. dev.	0.408134	1.04434		0.515072	0.891123

## Sheet: fig S2C
	fig S2C
	Ctrl		1 pg/g		0,5 pg/g		0,25 pg/g
(%)	0		93		57		11
	0		90		42		8
	0		89		52		15
	0		90.6667		50.3333		11.3333
	0		2.08167		7.63763		3.51188

## Sheet: fig 2D
	fig S2D
	ctrl			0,25 pg/g			0,5 pg/g			1 pg/g
	ipsi	contra		ipsi	contra		ipsi	contra		ipsi	contra
(mV)	10.44	11.32		9.98	9.78		6.035	9.01		3.09	10.54
	12.73	9.38		10.34	9.9		4.887	10.12		2.96	11.85
	10.9	12.42		12.2	11.34		2.74	10.73		3.72	9.78
	11.45	10.62								1.88	11.02
mean	11.38	10.935		10.84	10.34		4.554	9.95333		2.9125	10.7975
St. dev.	0.990185	1.27419		1.19147	0.868101		1.67255	0.872028		0.764172	0.867732
